# Supplementary material for: Enteric Chromosomal Islands: DNA Packaging Specificity and Role of λ-like Helper Phage Terminase
Source: Viruses. 2022 Apr 15;14(4):818. doi: 10.3390/v14040818 (PMC9026076; doi:10.3390/v14040818)
Supplement: Supplementary file 1 [file viruses-14-00818-s001.zip]

Archive with 1 entries (1 files):
- viruses-1622984-supplementary.pdf
